# Supplementary material for: Interaction of miR-200a-3p with YAP regulates cell proliferation and metastasis differentially in HPV-positive and HPV-negative cervical cancer cells
Source: BMC Cancer. 2022 Oct 4;22:1039. doi: 10.1186/s12885-022-10118-0 (PMC9533500; doi:10.1186/s12885-022-10118-0)
Supplement: Supplementary file 3 — Additional file 3. [file 12885_2022_10118_MOESM3_ESM.txt]

DLX5
BAP1
ZEB2
ZEB2
ZEB2
ZEB2
ZEB2
ZEB2
ZEB2
ZEB2
ZEB2
ZEB2
ZEB2
ZEB2
ZEB2
ZEB2
ZEB2
CTNNB1
CTNNB1
CTNNB1
CTNNB1
CTNNB1
ZEB1
ZEB1
ZEB1
ZEB1
ZEB1
ZEB1
ZEB1
ZEB1
ZEB1
ZEB1
ZEB1
GEMIN2
PDCD4
WASF3
ZFPM2
TRAPPC2B
GDAP1
MAPK14
CCNE2
KEAP1
SRF
SMAD2
SMAD3
YAP1
KLHL20
PTPRD
ELMO2
ERBIN
WDR37
VAC14
SHC1
TCF7L1
RASSF2
RIN2
HOXB5
SEPT7
KLF11
MYB
TFAM
UBASH3B
TP53
DNMT1
EZH2
PTEN
HFE
DLC1
ATRX
AREG
GRB2
CDK6
MACC1
MYH10
SPAG9
TGFB2
foxg1a
DEK
THRB
MFF
GJA1
HGF
FOXA2
HMGB1
TP73-AS1
MALAT1
MNX1
EGFR
